# Supplementary material for: Increase of Synergistic Secondary Antiviral Mutations in the Evolution of A(H1N1)pdm09 Influenza Virus Neuraminidases
Source: Viruses. 2024 Jul 11;16(7):1109. doi: 10.3390/v16071109 (PMC11281601; doi:10.3390/v16071109)
Supplement: Supplementary file 1 [file viruses-16-01109-s001.zip]

Archive with 1 entries (1 files):
- viruses-3070662-supplementary.pdf
